# Supplementary material for: Valenced Cues and Contexts Have Different Effects on Event-Based Prospective Memory
Source: PLoS One. 2015 Feb 3;10(2):e0116953. doi: 10.1371/journal.pone.0116953 (PMC4315430; doi:10.1371/journal.pone.0116953)
Supplement: S1 Table — (XLSX) [file pone.0116953.s001.xlsx]

## Sheet: Valence Exp 1 Graf Data
Subject	AccOngoingTaskHigh	AccOngoingTaskLow	AccOngoingTaskMed	RTOGHiAll	RTOGLoAll	RTOGMdAll	AccProMHigh	AccProMLow	AccProMMed	ProMYES	RTPrHiAll	RTPrLoAll	RTPrMdAll	DSST	Neurot	Extra	Open	Agree	Consc
28	0.86	0.94	0.82	8293	9298	8124.5	1	1	0.5	1	1601.5	2744.5	4976.5	136	2.66667	3.16667	2.91667	4.33333	3.58333
29	0.76	0.89	0.8	7675	8581	5634	1	1	1	1	1751	1616	2111.5	99	1.75	3.58333	3.5	3.58333	3.75
30	0.76	0.66	0.74	11219	8306.5	9026.5	0	0	0	2	7645	9412	8610.5	141	2.83333	3.83333	3.33333	4.16667	4.25
31	0.86	0.86	0.9	5576	4827.5	3813	1	1	1	1	2466.5	1983	2377.5	95	2.58333	3.16667	3.5	3	2.91667
32	0.8	0.86	0.9	7031.5	7376.5	6231.5	0	0	1	2	5669	5677	2955	96	3	3	2.41667	4	2.75
33	0.74	0.8	0.84	10896	7317	8996	0.5	1	1	1	8631	1552	2680.5	98	1.83333	2.58333	3.75	4.25	4.08333
34	0.74	0.78	0.76	7260	5145	5211.5	1	1	1	1	1343.5	1839	2016	92	2.08333	3.66667	3.83333	3.41667	3.41667
35	0.9	0.92	0.86	7102.5	6399	7345	1	1	0.5	1	1699	1600.5	4049	104	3	3.41667	3.16667	3.16667	3.66667
36	0.9	0.9	0.78	8767.5	8364.5	9167	0	0	0	2	5624	8515.5	9701.5	111	2.58333	3.58333	3.91667	3.08333	3.83333
37	0.7	0.72	0.8	3675	3011.5	4518.5	0	1	0	2	2696	2571	3100	94	2.5	3.41667	3	4	3.75
38	0.9	0.88	0.86	7782.5	7668.5	8680.5	1	1	1	1	1063.5	1390.5	2213	101	2.41667	3.25	3.83333	3.58333	4.83333
39	0.82	0.86	0.8	3874	3830.5	3573	1	1	1	1	878.5	1573.5	1044.5	78	2.91667	2.41667	3.08333	3.16667	2.75
40	0.88	0.9	0.84	6372.5	6388	6300.5	1	1	1	1	1392	1856.5	1821.5	117	2	4	3.58333	3	3.91667
41	0.72	0.66	0.82	8608.5	9076.5	8200.5	1	0.5	0.5	1	2060.5	5095	5114.5	158	4.25	3.25	3.66667	4.16667	4.33333
42	0.8	0.86	0.78	11554.5	10704	11197	1	1	1	1	1168.5	1628.5	2741	105	3.41667	2.91667	2.75	3.5	4
43	0.82	0.84	0.78	5331.5	7646.5	5899	1	1	1	1	1744	2587	2400	116	2.16667	2.83333	3.41667	3.83333	2.91667
44	0.8	0.88	0.78	6352.5	6833.5	6122.5	1	0	0	2	4791.5	3907.5	5967.5	92	2.66667	2.58333	3.25	3.91667	2.75
45	0.96	0.9	0.78	6530	6628	7453	0	0	0	2	5154.5	3370	8229.5	103	2	4.25	3.08333	4	3.75
46	0.88	0.94	0.94	7311.5	5577	5010.5	1	1	1	1	1877.5	1398	1684.5	90	2.16667	3.5	2.58333	3.83333	4.5
47	0.68	0.64	0.58	6394	7973.5	6419.5	1	0	0	2	1714.5	5378.5	5702	100	4.08333	3.33333	2.25	4	3.66667
48	0.86	0.78	0.84	9966.5	8989.5	9295.5	0	1	0	2	8427	2826	8182.5	106	2.5	4	3.25	4.25	3.83333
49	0.7	0.76	0.72	8897	6648.5	10734	0.5	1	0.5	1	7861.5	1599.5	6446.5	109	2.33333	3.75	3.16667	3.75	4.08333
50	0.78	0.74	0.8	10252	7429.5	8099.5	0	0	0	2	7716	5449.5	5905	125	2.75	3.25	3.58333	4.16667	3.83333
51	0.86	0.8	0.78	4877.5	4191	4928.5	0	0.5	0	2	4827	4765	3812	86	2.91667	3.16667	3.25	3.66667	3.75
52	0.7	0.68	0.7	5795.5	6944.5	6933.5	1	1	1	1	1370	3212	2352	106	3.41667	3.41667	3.66667	3.08333	3.16667
53	0.86	0.84	0.64	6398	6429	5885	1	1	0	2	1872	2295.5	5529	109	2.33333	3.83333	2.75	4.25	4
54	0.86	0.86	0.8	3661.5	3475	3641	1	0	1	2	1042	2930	970	96	2.66667	3.58333	2.5	3.75	4.08333
55	1	0.96	1	12323.5	9266	10966	0	0	1	2	9842.5	6755.5	14821.5	135	2.75	3.41667	3.16667	3.91667	3.66667
56	0.86	0.94	0.86	5361.5	6368.5	6059	1	1	0.5	1	1557.5	5662	3078	91	2.16667	3.16667	3.16667	3.66667	3.66667
57	0.94	0.94	0.84	8624	10434	9915	1	1	0.5	1	1957.5	2039	6408.5	114	2.25	3.75	2.66667	4.16667	2.91667
58	0.78	0.74	0.78	7854.5	6652.5	6172.5	1	0.5	0.5	1	3334.5	978	3180	158	2.16667	2.75	3.91667	3.66667	3.41667
59	0.9	0.88	0.78	5382.5	3909.5	3432.5	0.5	1	0.5	1	3541.5	1730.5	2568	95	2.08333	3.5	3.33333	3.91667	4.08333
60	0.86	0.82	0.82	5072	3661	3675.5	1	1	0.5	1	1258	1435	2301	82	2.91667	3.25	3.66667	4.5	3.5
61	0.86	0.92	0.86	6231	7560	5715.5	1	0.5	1	1	1596.5	3402	2660.5	116	1.83333	3.75	4.08333	3.83333	3.58333
62	0.86	0.82	0.92	4934	5416	5015	1	1	0	2	952.5	1057	5103.5	110	2.75	3.25	2.91667	3.41667	2.75
63	0.82	0.8	0.78	4956.5	4273.5	5456.5	1	1	0.5	1	2211.5	1568	5953	118	2.08333	3.25	3.33333	3.83333	3.66667
64	0.68	0.74	0.84	5634	7447.5	10481	1	1	1	1	1257	2014.5	1822.5	133	3	3.5	4.08333	3.08333	2.58333
65	0.84	0.88	0.92	5461.5	4965.5	4028.5	1	0.5	1	1	1280.5	2548.5	2532	72	2.91667	2.83333	1.66667	4.25	4.75
66	0.8	0.62	0.58	4959	5727	5396	0	0	0	2	7869.5	5075	11427.5	131	3.08333	4.16667	3.41667	3.41667	3.33333
67	0.82	0.86	0.86	5459	7064	4779.5	1	1	1	1	1511	1494.5	1528.5	89	3.16667	3.91667	4.66667	3.91667	3.91667
68	0.52	0.84	0.66	4403	7740.5	4813	0	0	0	2	6288.5	6257.5	6357	126	2.5	3.66667	3.25	3.33333	3.91667
69	0.78	0.78	0.8	14530	10157	9382.5	1	1	1	1	4427	1437.5	2064.5	121	3.33333	4.33333	3.58333	3.66667	3.25
70	0.8	0.74	0.78	6753.5	3504	3805.5	0	0	0	2	4610.5	3248.5	4772.5	102	4.08333	3.08333	3.16667	3.25	3.83333
71	0.82	0.88	0.88	5228.5	3741	5555	1	1	1	1	2188	1682.5	3510.5	118	2.08333	3.58333	3.41667	3.91667	3.75
72	0.9	0.94	0.92	4645.5	5258	5942.5	0	0	0	2	3282	3145	4535	118	3.41667	3.41667	3.08333	3.75	4.16667
73	0.84	0.88	0.86	8522.5	7198	6217.5	1	1	1	1	6545	1547	1934	101	2.75	3.25	3.41667	3.75	3.66667
74	0.88	0.82	0.8	11860	9429	11136	0.5	1	0	2	6550	2286	10543	103	3.33333	3.5	3.08333	3.16667	3.16667
75	0.82	0.8	0.84	9504.5	7155	7554.5	0	1	1	2	7467	2118	3891.5	114	3.08333	3.83333	3.5	3.83333	4.25
76	0.98	0.96	0.92	5927	6364	7119.5	1	1	0.5	1	4069	1539	3679	113	2.83333	3.58333	3.33333	3.66667	3.83333
77	0.82	0.8	0.8	7608	11945	4957.5	1	1	1	1	1480.5	1883.5	1748	98	2.66667	2.33333	3.25	4.08333	4.25
78	0.96	0.9	0.88	3999.5	6539.5	4798	1	1	1	1	656	1078.5	2061.5	81	2.66667	3.5	3.41667	3.58333	3.33333
79	0.94	0.96	0.96	6342.5	5366	3917	0	0	0	2	5092.5	6375.5	5142	106	2.66667	3.16667	3.08333	3.08333	3
80	0.76	0.84	0.84	9903.5	8461	9028	1	1	1	1	2166	1458	1822.5	103	1.91667	3.75	3.66667	4.25	4.58333
81	0.66	0.66	0.66	3323.5	1768	4871.5	0	0	0	2	3450	2336	5906.5	120	2.83333	3.5	2.75	3.16667	3.5
82	0.78	0.8	0.76	2308.5	2211.5	2190.5	1	1	0	2	1386	1657.5	1129.5	120	2.91667	3.83333	3.66667	3.33333	4.41667
83	0.76	0.72	0.84	7112	7627.5	6415.5	1	0.5	1	1	1863.5	3126.5	1682.5	100	2.66667	4.16667	3.75	4	3.83333
84	0.82	0.88	0.68	6661	9136	7075	1	1	1	1	1480	2971.5	2892.5	121	3.5	3.16667	3.16667	3.83333	3.91667
85	0.78	0.72	0.8	2229	1933.5	2377.5	0.5	1	0.5	1	3176	1495.5	4344	136	3	2.91667	3.41667	3.58333	3.08333
86	0.56	0.44	0.56	12714.5	7353.5	9396	1	1	1	1	5743	1205.5	2654	153	3.16667	2.91667	3.25	3	4
87	0.86	0.86	0.76	5908	6086	5768.5	0	0	0	2	5977.5	9375	7496.5	120	2.33333	3.16667	3.66667	3.58333	3.41667
88	0.9	0.94	0.86	5692	7355	9418	1	1	0.5	1	1307.5	1268	4017	99	1.75	4.5	3.33333	3.41667	3.91667
89	0.86	0.88	0.82	4732	4447.5	4435	1	1	1	1	1525	2176.5	1014	107	2.16667	4.16667	3.91667	4.41667	4.5
90	0.92	0.92	0.86	5269.5	7348.5	6020	0	0	0	2	4315.5	4787.5	6812	107	2.91667	3.66667	3	3.75	2.83333
91	0.92	0.98	0.9	12284.5	10861.5	10635.5	1	1	1	1	2578	2160	1677	183	2.16667	3.16667	3.08333	3.91667	4
92	0.84	0.76	0.82	5731	6719.5	4837	1	1	1	1	1901.5	1763.5	2274	123	3.5	3.16667	4	3.25	3.75
93	0.84	0.78	0.8	3302.5	2762	3337	1	1	0.5	1	1410	1144.5	4083.5	114	3.25	2.75	3.58333	3	2.75
94	0.96	0.94	0.78	6378.5	6731	8541.5	0	0	0	2	3746	6535.5	7045	133	3.83333	2.58333	3	3.58333	3.66667
95	0.96	0.94	1	9302	10200.5	10300.5	1	1	1	1	1572	1780.5	1616.5	143	3.25	3.33333	3.75	3.5	3.75
96	0.8	0.78	0.7	4314	5592.5	5356	1	0.5	1	1	951.5	2540	2052	101	4	2.58333	3.16667	3.16667	3.58333
97	0.94	0.96	0.94	8428	8546	5866.5	0.5	1	1	1	5169.5	1822.5	1864	117	2.83333	3.91667	3.41667	3.83333	3.75
98	0.84	0.78	0.88	3177	2452.5	4773.5	1	1	0	2	1198	1075	7494.5	121	3.08333	3.66667	3.25	3.25	3.83333
