# Supplementary material for: Valenced Cues and Contexts Have Different Effects on Event-Based Prospective Memory
Source: PLoS One. 2015 Feb 3;10(2):e0116953. doi: 10.1371/journal.pone.0116953 (PMC4315430; doi:10.1371/journal.pone.0116953)
Supplement: S2 Table — (XLSX) [file pone.0116953.s002.xlsx]

## Sheet: August 2014 Valence Expt 2 Data
Subject	CueType	AccOngoingLow	AccOngoingMed	AccOngoingHigh	RTLow	RTMed	RTHigh	AccProMHigh	AccProMLow	AccProMMed	RTAllHigh	RTAllLow	RTAllMed	Neuro	Extra	Open	Agree	Concie	DSST
3	Neg	0.74	0.8	0.82	5538	5383	6705.5	0.5	0.5	0	6626.5	7399	8104	1.83333	3.83333	3.5	4.08333	4.66667	80
6	Neg	0.96	0.92	0.96	4477	4150.5	4680	0	0	0	8066	13504	5590.5	2.41667	3.16667	2.75	3.75	4.08333	141
7	Neg	0.84	0.86	0.82	4570	7247	4622	1	0	0	6970	8647	9268	3.25	3	4	4	3.5	131
8	Neg	0.7	0.84	0.84	9140	6406	6661	1	1	1	3119.5	3726.5	1758.5	3.16667	2.58333	3.33333	3.91667	3.58333	127
10	Neg	0.96	0.88	0.92	4829.5	4082	3904	0.5	1	0.5	3894	1896	2613.5	2.58333	3.41667	3.33333	2.91667	3.16667	97
17	Neg	0.92	0.88	0.96	3282	2772.5	3718	1	0.5	1	1249.5	4151	3076.5	1.66667	3.58333	3.91667	3.5	3.58333	83
24	Neg	0.94	0.9	0.92	8045.5	6976	7628	1	1	1	1911	2162	1868	2.25	3.08333	3.41667	2.83333	2.83333	79
28	Neg	0.92	0.98	0.94	9148	6936	6981	0	0	0	8561.5	7633.5	6046.5	2.91667	4.33333	3.25	4	4.83333	145
29	Neg	0.64	0.78	0.8	5419	5083	6691	1	1	1	2944.5	1460	5839	3.75	2.58333	3.83333	3	4.16667	101
31	Neg	0.92	0.92	0.92	8229.5	7063	5720	0	0	0	9245	8013.5	8958.5	3	3.75	3.16667	3.5	3.83333	173
35	Neg	0.92	0.86	0.92	8586	14263	8947	0	0	0	8519	11020.5	11661	3.33333	3.66667	3	3.25	2.91667	171
38	Neg	0.96	0.86	0.8	3496.5	5528.5	3468	1	1	1	1213.5	1770	3289.5	3.58333	3.41667	3.5	2.75	3.25	99
40	Neg	0.86	0.84	0.94	3950	8544	4916	1	0.5	1	1862	4784.5	1732.5	2.58333	4.33333	3.91667	4.83333	4.25	125
41	Neg	0.94	0.92	0.98	5371	4070	3957.5	0	1	1	5942.5	2626.5	1333.5	2	4.33333	2.66667	3.91667	3.75	117
45	Neg	0.76	0.92	0.88	4046	6981	5630	1	1	0.5	1754	4918.5	3867	3.66667	3.08333	3.66667	3.58333	3.83333	101
49	Neg	0.7	0.7	0.68	8165	5759	4149	1	1	1	1503	984.5	1085.5	3.75	2.58333	2.41667	4.08333	3.91667	132
51	Neg	0.9	0.76	0.9	5033	4349	5694	1	1	0.5	895.5	761.5	3213.5	2.5	3.33333	3.83333	4.41667	4.16667	107
52	Neg	0.88	0.92	0.88	4917	3753	5140	1	1	0.5	2058	1762.5	5039.5	1.75	3.91667	3.08333	3.33333	4.08333	107
54	Neg	0.78	0.82	0.84	6037	4680	3728	0.5	1	1	4249	2010.5	1747	3.5	3.16667	3.08333	3.33333	3.83333	156
59	Neg	0.84	0.8	0.78	5055	6302.5	5293.5	0	1	0.5	4823	1855	2901.5	2.83333	3.08333	3.58333	3.83333	3.25	124
61	Neg	1	0.98	0.98	9326	10885.5	10860	1	0.5	1	1722	1485	2126	2.41667	3.75	3.41667	3.58333	3.58333	139
65	Neg	0.9	0.86	0.92	6948.5	11924	7782	1	1	0.5	2521.5	2969	6511	2.08333	3.58333	3.58333	3.75	3.83333	105
66	Neg	0.94	0.94	0.98	7592	7269	5730	1	1	1	3243.5	2940	2556.5	3.25	3.41667	2.16667	3.91667	2.83333	105
68	Neg	0.62	0.8	0.86	11512	11455	11551.5	0	0	0	11125	13971.5	11930	3.5	2.58333	3.91667	3.66667	3.75	121
73	Neg	0.88	0.88	0.86	8144	8082	6264	0	0	0	8691.5	8312	13984	3.5	3.41667	3.66667	3.58333	3.25	127
76	Neg	0.9	0.9	0.84	2866.5	5202	2754	0.5	0	0.5	4923.5	6257	3488	3.75	2.58333	3.91667	3.58333	3.41667	137
80	Neg	0.76	0.78	0.78	4943	4923	5046	0	0	0	6373.5	6540	8906.5	2.66667	3.83333	3.33333	3.66667	3.5	113
81	Neg	0.96	0.98	0.88	5536.5	5401.5	7507	0	0	0	6143.5	5567.5	6902	2.58333	3.41667	2.83333	2.83333	3.5	199
84	Neg	0.86	0.98	0.92	4865	4935	5279	1	1	1	1067	741.5	1751	2.83333	3.83333	2.66667	4.66667	4.66667	116
95	Neg	0.8	0.8	0.84	3359.5	5631.5	3270	0	0	0	5785.5	9080.5	7094.5	2.75	3.75	3.83333	3.66667	3.08333	114
98	Neg	0.98	0.92	0.82	4381	5142	4023	0	0	0	4462	6306.5	5876.5	2.91667	2.75	4.16667	2.83333	3.16667	124
101	Neg	0.94	1	0.94	9378	8648	7683.5	0	0.5	1	9495.5	5611	9642.5	3.83333	4.25	3.75	3.91667	4.91667	131
102	Neg	0.82	0.88	0.82	6702	5400	4469.5	0	1	1	5396.5	4862.5	3543	2.75	3.83333	3	4.08333	3.41667	112
104	Neg	0.7	0.84	0.84	9040	6440	6661	1	0.5	1	3119.5	3726.5	1758.5	3.4	2.7	3.1	3.8	3.4	125
105	Neg	0.88	0.8	0.88	4078	2878.5	2503.5	0	0	0	5135	4230	3960.5	2.16667	2.75	3.08333	3	3.66667	118
106	Neg	0.9	0.84	0.92	8420.5	6508	9139.5	1	1	1	1669.5	1633.5	3220	2.58333	3.5	2.83333	3.83333	3.83333	85
110	Neg	0.9	0.88	0.92	8146.5	10097	9413.5	0	0	0	8728	9196	8423.5	3.58333	3.08333	3.25	2.91667	3.25	128
113	Neg	0.88	0.88	0.86	7470	6513.5	9286	1	1	0.5	2061.5	2045.5	6976	3.75	2.75	2.75	3.66667	2.41667	113
116	Neg	0.8	0.82	0.82	4937	4544	3170	0	0	0	4804.5	5403	5060	2.91667	2.58333	2.58333	3.41667	2.66667	131
119	Neg	0.66	0.68	0.74	7044	9705	8615	1	0.5	0.5	10751.5	11946.5	9288.5	3.58333	2.75	3.5	2.91667	4.08333	81
122	Neg	1	0.94	0.98	7466	10356.5	9044	0	0	0	9834	11273	9571	2.91667	3.08333	2.33333	3.41667	4.58333	117
125	Neg	0.9	0.94	0.84	6741.5	5973	5195	0	0	0	7077.5	5833.5	5999.5	3.66667	2.83333	2.91667	3.16667	2.75	81
128	Neg	0.88	0.88	0.8	5207	6351.5	4486	1	1	0.5	1624	1593	5087.5	2.83333	2.58333	4.08333	4.08333	3.41667	97
131	Neg	0.68	0.76	0.8	3061	3057	4136	0	0	0	3893	4671	4538	2.66667	3.33333	3.41667	3.66667	3.83333	124
134	Neg	0.94	0.98	0.92	6696	5676	4386	1	1	0.5	3839.5	2933.5	4481.5	4.5	2.83333	4.08333	3.33333	3.25	118
137	Neg	0.78	0.92	0.96	6663	8308	6318.5	1	1	1	1512	6228	1807.5	2.16667	3.41667	3.25	3.66667	3.91667	86
140	Neg	0.74	0.88	0.86	11156	9015	11193.5	0	0	0	12455.5	9986.5	11548.5	2.91667	3.91667	2.83333	3.66667	3.41667	107
143	Neg	0.86	0.8	0.9	8242	7588	6774	0	0.5	1	8524.5	4880	1873	2.66667	4.16667	3.33333	3.66667	3.16667	149
146	Neg	0.94	0.9	0.94	9473	11672	10411	1	0	0.5	2225.5	10350	10297.5	2.75	3.33333	4.91667	4.08333	3.16667	127
149	Neg	0.54	0.8	0.7	6154	6844	7469.5	1	1	1	1676	1677	2963.5	3.08333	4.58333	4	3.16667	3.16667	177
152	Neg	0.78	0.78	0.86	9444	9038	7359	0	0	0	15072.5	11513	6865	2.58333	4.08333	3.16667	4.08333	3.91667	109
155	Neg	0.82	0.88	0.98	4338	8022	4554.5	1	1	1	1338	2158.5	1539.5	2.58333	3.91667	3.08333	3.5	4.25	119
158	Neg	0.76	0.72	0.8	7570.5	6491	8730	1	1	1	1353.5	1024.5	1573.5	3.33333	3.33333	2.58333	3.91667	3.33333	90
161	Neg	0.84	0.92	0.92	9687.5	8733	9508	0	0	0	8206.5	8992	9971.5	2.91667	3	2.83333	3.25	3.33333	116
164	Neg	0.82	0.86	0.9	6498	6639	7598	0	0.5	0	6784.5	5653	7695.5	3.5	2.83333	3.5	3.66667	3.83333	84
167	Neg	0.86	0.86	0.86	5232	4501	5724	1	1	0.5	2080.5	1582.5	5395.5	2.58333	3.41667	3.41667	3.33333	3.41667	108
170	Neg	0.74	0.86	0.86	7300	5427	5167	0.5	1	0.5	5394.5	7063.5	3931.5	4.75	3.25	4.16667	3.75	2.75	121
173	Neg	0.9	0.96	1	9361	8335	9396	1	1	1	1666	2710.5	4102.5	2.5	4.16667	4.08333	3.66667	3.58333	121
176	Neg	0.94	0.94	0.9	7028	6371	9429	1	1	1	3103	1784	11473.5	2.83333	3.16667	4.16667	4.16667	3.83333	102
179	Neg	0.78	0.76	0.8	7077	6015	5316	0.5	1	0.5	7726.5	4723	4544.5	3.25	2.83333	3.41667	4.75	4.41667	107
182	Neg	0.74	0.64	0.56	5782	7687	6474	1	0.5	0.5	1657	6774	5591	2.33333	3.83333	4	3.5	4.33333	106
185	Neg	0.82	0.84	0.92	3006.5	2789	3033.5	0	0	0	6472.5	3965.5	4673	2.75	3.58333	2.75	4.08333	4	97
188	Neg	0.72	0.76	0.84	5600	5035	3841.5	1	1	1	3507	1517	1371.5	3.75	2.66667	3.16667	2.75	3.16667	97
194	Neg	0.9	0.9	0.84	2866.5	5202	2754	0.5	0	0	4923.5	6257	3488	3.75	2.58333	3.91667	3.58333	3.41667	137
195	Neg	0.8	0.82	0.82	4937	4544	3170	0	0.5	0	4804.5	5403	5060	2.91667	2.58333	2.58333	3.41667	2.66667	131
2	Neut	0.96	0.94	0.9	12430	12101.5	9647	1	1	1	7023.5	1458.5	1200	2.83333	3.08333	4.08333	3.83333	2.41667	131
13	Neut	0.92	0.9	0.82	8357	6472.5	6021	1	1	1	1861	2019	1438.5	2.25	3.08333	3.91667	3.75	3.75	115
16	Neut	0.96	0.86	0.8	3902	4745	4160	1	0.5	1	562.5	597.5	898.5	3.5	3.25	4	3.25	3.08333	152
19	Neut	0.86	0.96	0.92	2970.5	4582	3284.5	1	1	1	1645.5	2253	1845.5	2.91667	3.58333	3	3.75	3	117
20	Neut	0.76	0.88	0.92	3625	6123.5	4127.5	1	0.5	1	1343	4002	1311	3	3.75	3.83333	4.33333	4.5	95
21	Neut	0.9	0.82	0.84	5054.5	4645	4353	1	1	1	1456.5	1318	1704.5	3.25	3.33333	3.58333	3.58333	3.91667	90
23	Neut	0.96	0.88	0.92	11016	10695	11218.5	1	1	0.5	2149	1692	8090.5	1.41667	4.83333	3.91667	4.58333	4	153
26	Neut	0.84	0.86	0.92	3885	4432	4277	1	1	0.5	1585.5	2817.5	3464	1.83333	3	3.75	4.08333	2.91667	96
27	Neut	0.96	0.98	0.98	8064	4876	13193	1	1	1	1975.5	2233.5	4875	3.08333	3.83333	3.58333	3.66667	3.58333	147
33	Neut	0.84	0.84	0.84	10412	9245	9953.5	0.5	1	1	5284	1575.5	1700	4.08333	3.66667	4.5	2.66667	2.16667	141
34	Neut	0.68	0.74	0.8	6641.5	7465	6578	0.5	0	0	5835	8641	7521	2.58333	3.66667	3.08333	4.41667	4.41667	114
36	Neut	0.96	0.88	0.88	7683	4295	3848	1	1	1	1722	1864	1790	3	3.5	3.58333	4	3	107
39	Neut	0.86	0.84	0.9	3718	4029	3412.5	0	1	1	6218.5	1160	1384.5	3.41667	3.41667	3	3.41667	3.25	110
42	Neut	0.98	0.9	0.92	8325	6639	9345	1	1	0.5	2382.5	2305	7058	4.66667	2.75	3.08333	2.83333	2.41667	123
44	Neut	0.84	0.9	0.86	8496	12953	10221	1	1	1	1933	2270.5	2328	3.25	3.41667	2.83333	3.5	3.58333	118
48	Neut	0.98	0.86	0.94	7122	5695	6964	1	0.5	0	2687.5	3913.5	10506	3.58333	2.83333	3	3.33333	3.91667	92
50	Neut	0.96	0.9	0.94	7820	7321.5	6602	0	0.5	1	7877	8185.5	1877	2.58333	3.58333	3.16667	3.58333	3.66667	97
53	Neut	0.72	0.82	0.74	8033	7501.5	8696	0.5	0.5	0	10354.5	9811	13281	3.41667	2.75	4	2.33333	3	95
56	Neut	0.82	0.74	0.6	4820.5	4890	3820	1	1	1	1617	1075	959.5	3.75	2.75	4.16667	3.75	4.41667	129
57	Neut	0.84	0.82	0.82	3919	4753	4312	1	1	1	1521	2861.5	2061	2.16667	3.41667	4.16667	4.41667	4.08333	115
62	Neut	0.86	0.84	0.82	9647	6419	6670.5	1	1	1	2121	1989.5	1893	2.41667	3.25	4.16667	2.66667	4.25	144
63	Neut	0.96	0.9	0.9	7024	5413	5020	1	1	1	5872	1230	1500	3.58333	3.33333	3	3.91667	3.16667	164
67	Neut	0.72	0.84	0.82	7616	7444	5968.5	1	1	1	1508	1432.5	1114	2.91667	3.66667	3.08333	3	3.66667	105
70	Neut	0.94	0.94	0.94	9351	12462	11219	0.5	1	1	2268.5	2434	1957.5	2.5	4.16667	3	4.25	4	132
72	Neut	0.86	0.88	0.86	2889	3539	2830.5	0.5	1	0	5214	5775.5	4732.5	4.41667	2.33333	3.66667	3.33333	2.33333	87
75	Neut	0.92	0.82	0.88	2208	2302	3037	1	1	0	1595	1226.5	4909.5	2.75	4	2.91667	3.83333	4	112
77	Neut	0.82	0.92	0.84	3580	2247	2776	0.5	0.5	0	2695.5	3725.5	3999.5	2.83333	3.16667	3.5	3.5	3.5	118
79	Neut	0.76	0.88	0.88	3657.5	5987.5	4069.5	1	1	0	650	1690	4614.5	3.41667	3.58333	3.41667	3.83333	3.08333	123
83	Neut	0.94	0.94	0.94	4755	4345	6191	1	1	1	1424	1395.5	2846.5	2.66667	3.66667	3	3.66667	3	128
85	Neut	0.94	0.98	1	10139	8792	8045	0	0.5	0	13163	13920.5	11085	3.16667	2.75	3.41667	3.58333	3.25	98
91	Neut	0.98	0.9	0.96	5438.5	6296	5089	1	0	0.5	2019.5	6476.5	4313	2.33333	3.41667	3.08333	4.25	4	107
92	Neut	0.88	0.9	0.88	2984.5	3022.5	3994.5	1	1	0	1352	1091	4781	3.75	2.25	3.16667	3.08333	3.83333	117
94	Neut	0.86	0.8	0.82	2875	2718	4530	1	1	0	1160	1146	5069.5	2.33333	4	3.25	3.66667	3.91667	88
96	Neut	0.78	0.88	0.76	3674.5	2790	3199	1	1	1	1103	1697.5	3337	3.5	3.83333	3.33333	3.5	3.16667	103
97	Neut	0.78	0.76	0.8	10545.5	10615	9295.5	1	1	1	2645.5	2287	1381.5	3.41667	2.91667	3.33333	3.41667	3.5	167
103	Neut	0.84	0.86	0.92	4540.5	4258	5453	1	0	0	4887	7713	7224.5	2.66667	3.5	2.91667	3.83333	3.91667	165
109	Neut	0.84	0.76	0.74	5359	7807	5158.5	1	0.5	1	1654.5	5013	1745	2.16667	4.08333	3.16667	3.5	3.58333	110
112	Neut	0.98	0.92	0.96	4876	3361	6955.5	1	1	0.5	1986.5	2189.5	5982	3.08333	3.08333	2.83333	3.5	3.25	98
115	Neut	0.94	0.94	0.86	7151	4999	4097	0.5	1	1	1744	1543.5	1668	1.25	3.91667	3.5	4.25	4.16667	143
118	Neut	0.8	0.78	0.8	5023	7678.5	6143	1	1	0.5	1501.5	1877.5	1496	2.5	3.25	3.33333	4	3.83333	110
121	Neut	0.92	0.92	0.88	4342.5	3579.5	5549.5	0	1	0	3744	3888.5	6228	2.08333	4.25	3.25	3.75	4.16667	126
124	Neut	0.68	0.74	0.78	9368	7650.5	7071	1	1	1	1435	1308.5	1422.5	3.25	4.08333	3.08333	3.75	4	110
127	Neut	0.9	0.92	0.88	7600	8443	7801	0.5	0.5	0.5	3861	7935	4849	2.33333	3.75	2.58333	3.16667	3.66667	118
130	Neut	0.76	0.8	0.82	3667	3552	6594.5	1	1	1	571	637.5	748.5	2.83333	3.75	3.66667	3.83333	4.25	81
133	Neut	0.88	0.86	0.86	6282	5573	4635	1	0.5	1	1480	4424	1345	2.83333	3.5	3.25	4.08333	3.75	103
136	Neut	0.8	0.8	0.78	4135	4546	4253.5	1	0.5	1	1498.5	3722.5	1589	2.41667	3.91667	3.75	2.66667	4.16667	111
139	Neut	0.9	0.82	0.86	7224	6368	7845	1	1	1	1328	1313	1840.5	3.16667	3	3.25	3.91667	3	111
142	Neut	0.86	0.96	0.84	13488.5	12085	8973.5	0.5	1	1	14989.5	2087	2273.5	2.91667	4.08333	3.41667	4	4	125
145	Neut	0.96	0.92	0.94	4270	4128	4199	0	0	0	5828.5	4837	6918.5	2.33333	3.33333	2.75	3.91667	4.25	86
148	Neut	0.88	0.9	0.84	8812.5	7583	12376	1	1	0.5	2145	2949	7791.5	2.91667	3.25	2.66667	3.33333	3.66667	108
151	Neut	0.96	0.94	0.94	7326	5684.5	5370	0	0	0	7872.5	6879	6010.5	4.08333	2.83333	3.58333	2.83333	2.66667	95
154	Neut	0.72	0.78	0.76	7258.5	10549	8423	1	1	1	818	5787	885	4.5	3.58333	3.08333	3.25	3.16667	108
157	Neut	0.62	0.78	0.74	6648	5446	8627	1	1	1	1385.5	1873.5	2399.5	3.41667	3.58333	2.5	3.25	3.66667	152
159	Neut	0.94	0.94	0.94	4755	4345	6191	1	1	1	1424	1395.5	2846.5	2.66667	3.66667	3	3.66667	3	128
160	Neut	0.98	0.94	0.94	10052	9414	8088	1	1	1	3853	1744.5	1494.5	2.5	3.16667	3.33333	3.41667	3.08333	125
163	Neut	0.94	0.96	0.96	4531.5	7528	4980	1	1	1	1491	3466	1864.5	3.08333	3.58333	3.41667	4.58333	4.33333	148
166	Neut	0.92	0.82	0.88	4230.5	3513	4231	1	1	0	1147.5	613	4879	1.25	4.08333	3.33333	3.5	4.25	103
169	Neut	0.88	0.86	0.86	10909	9415	7459	0.5	1	1	6052	1936	1851.5	2.91667	2.91667	2.91667	3.83333	3.66667	104
172	Neut	0.92	0.9	0.96	3202.5	4038	3972	1	0.5	0	1281.5	2580	4414.5	2	4.66667	2.33333	4.66667	4	100
175	Neut	0.9	0.88	0.9	4917	4469	4539.5	1	1	0.5	445	606.5	2622	4.58333	2.83333	4.08333	3.91667	2.25	125
178	Neut	0.94	0.84	0.94	8647	7102	7616	1	1	1	3778.5	1443.5	1689	2.66667	3.33333	3.58333	3.5	3.66667	125
181	Neut	0.88	0.9	0.92	4007	5117.5	4550	0.5	0	0	2556	9796	5367.5	2.91667	4.08333	3.66667	4.08333	4.25	108
184	Neut	0.94	0.96	0.96	4842	4464	7374	1	1	0	2621.5	1737	5611	2.5	3.41667	3.33333	3.25	4.33333	144
187	Neut	0.82	0.92	0.82	4488	4750	3880.5	1	1	0	4080	1211	1263.5	2.5	3.75	4	4.25	4.08333	102
193	Neut	0.84	0.74	0.82	10545.5	10615	9295.5	1	1	1	2645.5	2287	1381.5	3.41667	2.91667	3.33333	3.41667	3.5	167
1	Pos	0.9	0.92	0.86	6504	4308	6275.5	0	0	0	6144	5677.5	4619.5	3.08333	3.5	3.5	3.75	3.16667	104
4	Pos	0.88	0.84	0.86	2140	1601	2848	0	1	0	4444	1360.5	2481	3.16667	3.33333	3.83333	3.75	2.58333	100
5	Pos	0.86	0.9	0.88	8198.5	7285	8713	0	0	0	6580	7380.5	7867.5	2.66667	3.25	3.33333	3.83333	3.5	135
9	Pos	0.76	0.86	0.68	5270.5	3586	5875	0	0	0	4688	5387.5	4204	4.75	3.91667	3.33333	3.16667	3.08333	95
11	Pos	0.88	0.84	0.88	6057	5759	5940	0.5	1	1	2608.5	1368.5	1460	2.58333	2.91667	3.16667	3.33333	3.33333	96
12	Pos	0.82	0.88	0.88	8475	7806	9070	1	1	0.5	1204	1504.5	5597	2.58333	3.58333	4.33333	4.33333	3.75	122
14	Pos	0.88	0.88	0.88	7336	10334.5	6824.5	1	1	0.5	5298.5	1421.5	6916	2.91667	4.08333	3	4.41667	4	136
15	Pos	0.82	0.82	0.88	3999.5	7765	6980	0	0	0	4609	3152	7279.5	3.66667	2.5	2.75	2.91667	2.91667	114
18	Pos	0.78	0.8	0.78	5993	4998	6185	1	1	1	1776.5	3035	1337	3.66667	2.91667	4.08333	3.83333	4	98
22	Pos	0.82	0.82	0.82	7623	3925	3771	1	1	1	1537	1629.5	1464	3	3.33333	3.08333	3.5	3.66667	102
25	Pos	0.94	0.96	0.94	4582	4452	3685.5	0	0	0	4441	3168.5	4025.5	2.83333	3.16667	3.41667	3.58333	3.5	93
30	Pos	0.88	0.94	0.92	6600.5	7236.5	7460	0	0	0	6649	7471	6956	3.08333	3.75	2.41667	2.91667	3.75	136
32	Pos	0.82	0.76	0.78	3681	3158	3186.5	0.5	0	0	2995	3055	3100.5	2.75	3.5	4	3.58333	3.5	111
37	Pos	0.9	0.78	0.84	6403.5	5696	7152	0	0	0	5890.5	8157.5	8720.5	2.83333	3.58333	3.5	3.75	3.66667	207
43	Pos	0.88	0.9	0.9	5946	4420.5	7153	1	0.5	0.5	1221	2845	2840	2.33333	3.83333	4	3.5	3.58333	112
46	Pos	0.94	0.92	0.96	6372.5	6066	11401	1	1	1	1767	1689.5	1539.5	2.58333	2.91667	2.91667	3.58333	4.58333	81
47	Pos	0.94	0.94	0.96	9476.5	6724	7610	0	0	0	20151	17723	16917.5	3.66667	3.08333	2.83333	3.08333	3.25	107
55	Pos	0.88	0.8	0.84	8473.5	5737.5	5197	0.5	0.5	0.5	2418.5	5475.5	3905	2.5	3.91667	2.83333	3.91667	4.16667	107
58	Pos	0.96	0.96	0.98	9504	8954	8541	1	0.5	1	1423	4961.5	2292.5	2.25	3.41667	3.25	4	3	120
60	Pos	0.88	0.84	0.8	5169.5	4766.5	5334	1	0	0.5	1591	5553	4302.5	2.83333	3.41667	3.16667	4.08333	3.5	116
64	Pos	0.9	0.86	0.92	5789	7423	7019	1	1	1	1431.5	1505	1538.5	3.33333	3.33333	3.5	4.25	3	121
69	Pos	0.86	0.9	0.92	10658	10635	7200	0.5	0.5	0.5	10659	16480	5151.5	3.33333	3.83333	3.33333	3.83333	3.08333	118
71	Pos	0.96	0.98	0.88	9021.5	8241	8692	1	1	1	960.5	821	1325.5	1.75	3.75	3.41667	4.33333	4.16667	117
74	Pos	0.86	0.94	0.82	5275	6873	4722	1	1	1	1379	1512	1888	2.16667	3.75	3.25	4.08333	4	92
78	Pos	0.88	0.94	0.9	8993	9121	8552	1	1	1	1542	1491	1732.5	2.5	3.66667	3.33333	3.83333	3.83333	124
82	Pos	0.86	0.96	0.86	9758	8315	7522	0	0.5	0	6283	6165	9088.5	2.25	4	2.75	3.33333	4.41667	139
86	Pos	0.92	0.88	0.88	6349.5	8100.5	6647	1	1	0	1530	1737.5	11920	3.58333	2.83333	3.25	3.16667	2.66667	133
87	Pos	0.84	0.78	0.8	3945	3620	4476	1	0.5	0	8937.5	4055	4147	3.08333	3.83333	3.08333	3.58333	4.08333	87
88	Pos	0.92	0.98	0.96	4075.5	3998	4542	0.5	1	1	3131	1538	1348.5	2.25	4	3.16667	3.58333	3.91667	123
89	Pos	0.94	0.92	0.96	6372.5	6066	11401	1	1	1	1767	1689.5	1539.5	2.58333	2.91667	2.91667	3.58333	4.58333	81
90	Pos	0.9	0.94	0.9	4980	3880	5889	0	0	0	6621	5845	4848	3.5	2.58333	3.25	3.58333	3.08333	114
93	Pos	0.86	0.9	0.84	6582	8337	7486	0	0	0.5	6747	6557	5728	3.66667	2.91667	3.08333	3.16667	3.25	88
99	Pos	0.8	0.86	0.68	6487	5987.5	7089	0.5	1	1	1004	865.5	920.5	2.41667	4.08333	3	4.08333	3.08333	136
100	Pos	0.94	0.92	0.92	5955.5	3898	3568.5	0	0	0	3123.5	5746	5694	3.91667	3.33333	3.41667	3.91667	3.41667	107
107	Pos	0.9	0.94	0.9	8019	7489	7505	0	0	0	6574	7127.5	6014	2.58333	3.33333	4	3.91667	4.25	120
108	Pos	0.86	0.94	0.92	3713	5932	5118	0	0	0	6285.5	4717.5	5938.5	3.08333	3.83333	3.41667	2.83333	3.66667	124
111	Pos	0.92	0.9	0.92	7837	6309	5530	0	0	0	5532.5	6120.5	5166.5	2.83333	3.41667	3.75	4.16667	3.25	139
114	Pos	0.96	0.96	1	3553	3986.5	3808	0	0	0	5095	3643.5	3576	2.5	3.75	2.41667	3.41667	4.25	118
117	Pos	0.8	0.86	0.9	5070	4746	6004	0	0.5	0.5	4783.5	3462	6495	3.16667	3.16667	2.66667	3.58333	3.16667	90
120	Pos	0.98	0.92	0.86	8690	6241	5719	0	0	0	5408	8378	8585	3.5	3.91667	3.16667	3.41667	3.25	110
123	Pos	0.86	0.86	0.74	3914	6458	5216	1	1	0.5	1503	1665.5	3317	4.25	3.25	3.58333	3.25	3.5	147
126	Pos	0.86	0.84	0.86	7243	5644	9205	0	0	0.5	11024	11371	6038.5	2.16667	3.75	3.75	3.91667	3.16667	128
129	Pos	0.9	0.86	0.86	7058	4843	4247	0	0	0	3932	5999.5	5325.5	2	3.66667	2.41667	4.08333	4.58333	107
132	Pos	0.78	0.9	0.88	6542.5	9063	7845	1	1	1	1859	1325	4775	2.16667	3.83333	4.58333	4.16667	3.41667	105
135	Pos	0.9	0.86	0.88	7496	6436	8712	1	1	1	1514	1782.5	1628.5	3.5	3.16667	4.08333	3.58333	3.83333	120
138	Pos	0.92	0.96	0.96	8556	9131.5	9343.5	0	0	0	9847	8063.5	7315.5	2.58333	3.5	3	3.91667	4.41667	108
141	Pos	0.92	0.92	0.88	5316.5	5760.5	5015.5	0	0	0	4301.5	5759.5	5237	4.08333	3.25	3.08333	3.75	2.83333	119
144	Pos	0.88	0.8	0.84	8656.5	7510.5	10602	0	0	0	11269.5	7108	6852.5	2.66667	4.33333	3.33333	4.5	3.75	98
147	Pos	0.92	0.96	0.9	6794	5586	4869	0	0	0	4634	5729	4850.5	3	3	2.58333	3.41667	2.83333	96
150	Pos	1	0.96	1	7413.5	8324.5	6910.5	1	1	0.5	2775.5	1749.5	8830	2.41667	3.83333	3.16667	2.66667	3.41667	100
153	Pos	0.94	0.94	0.92	7952.5	6409	7007	1	1	1	1647.5	1710.5	1704	3.5	3.5	3.08333	3.41667	3.75	97
156	Pos	0.92	0.9	0.96	8359.5	6675.5	7037	1	0.5	1	2681.5	7444	2536	2.08333	4.33333	3.66667	3.75	2.91667	136
162	Pos	0.92	0.98	0.96	11149	10357.5	11539	1	0.5	1	2459.5	7809.5	1931	3.75	3.41667	3.41667	3.58333	3.41667	107
165	Pos	0.9	0.9	0.94	11565	11204	11240	0.5	0.5	1	7515.5	6679	2035.5	3.25	3.41667	4.08333	3.33333	2.83333	109
168	Pos	0.72	0.8	0.8	3545	4309.5	4426.5	0	0	0	4087.5	3485	4663	3	3.66667	2.75	4.16667	4.08333	100
171	Pos	0.86	0.8	0.88	5256	3939	5869	0.5	1	0.5	5010	2106	3913.5	2.25	3.16667	3.66667	2.75	3.33333	151
174	Pos	0.9	0.94	0.9	9222	8282	6856	1	1	1	1657	3820	2285.5	2.5	3.5	3	4.16667	3.75	99
177	Pos	0.8	0.74	0.9	7551	8405.5	9226	1	1	0.5	2475.5	2834	10234.5	2	4.08333	4.16667	4.25	4.83333	97
180	Pos	0.9	0.88	0.88	3681.5	3646	4092.5	0	0	0	3966.5	3479.5	3993	2.91667	4	3.58333	3.91667	4.5	97
183	Pos	0.9	0.94	0.88	7589	6411	5537	1	0.5	1	1253.5	1418	1772.5	3.83333	3.58333	3.91667	3.66667	3.5	86
186	Pos	0.8	0.84	0.82	6051	6721.5	6277.5	0.5	0.5	0.5	1777.5	1850.5	6935	2.5	3.5	3.83333	3.08333	2.58333	134
189	Pos	0.96	0.84	0.92	5824.5	4642.5	7068	0	0	1	5719	5054.5	3425	3.33333	3.41667	3.08333	4	3.83333	126
190	Pos	0.78	0.9	0.88	6542.5	9063	7845	1	1	1	1859	1325	4775	2.16667	3.83333	4.58333	4.16667	3.41667	105
191	Pos	0.96	0.96	0.98	9504	8954	8541	0.5	0.5	1	1423	4961.5	2292.5	2.25	3.41667	3.25	4	3	120
192	Pos	1	0.96	1	7413.5	8324.5	6910.5	1	0.5	1	2775.5	1749.5	8830	2.41667	3.83333	3.16667	2.66667	3.41667	100
